# Supplementary material for: Microplastic Transport and Accumulation in Rural Waterbodies: Insights from a Small Catchment in East China
Source: Toxics. 2024 Oct 19;12(10):761. doi: 10.3390/toxics12100761 (PMC11510974; doi:10.3390/toxics12100761)
Supplement: Supplementary file 1 [file toxics-12-00761-s001.zip]

Archive with 1 entries (1 files):
- toxics-3265493-supplementary.pdf
